# Supplementary material for: Advancing Auricular Reconstruction: The Evolution and Outcomes of Auricular Reconstruction Using a Porous Polyethylene (PPE) Framework
Source: J Clin Med. 2025 Jun 10;14(12):4116. doi: 10.3390/jcm14124116 (PMC12194376; doi:10.3390/jcm14124116)
Supplement: Supplementary file 1 [file jcm-14-04116-s001.zip]

Archive with 1 entries (1 files):
- jcm-3611736-supplementary.pdf
